# Supplementary material for: ﻿A new combination for a neglected member of Linaria subsect. Versicolores (Plantaginaceae, Antirrhineae) endemic to the Algarve, Portugal
Source: PhytoKeys. 2024 Jun 19;243:31–45. doi: 10.3897/phytokeys.243.122788 (PMC11208773; doi:10.3897/phytokeys.243.122788)
Supplement: XML Treatment for Linaria bimaculata [file phytokeys.243.122788-treatment1.xml]

<!DOCTYPE tp:taxon-treatment
  PUBLIC "-//TaxonX//DTD Taxonomic Treatment Publishing DTD v0 20100105//EN" "tax-treatment-NSO.dtd">
<tp:taxon-treatment xmlns:tp="http://www.plazi.org/taxpub"><tp:treatment-meta><kwd-group><label>Taxon classification</label><kwd>
                <named-content content-type="kingdom">Plantae</named-content>
              </kwd><kwd>
                <named-content content-type="order">Lamiales</named-content>
              </kwd><kwd>
                <named-content content-type="family">Plantaginaceae</named-content>
              </kwd></kwd-group><mixed-citation publication-type="journal"><person-group><name><surname>Farminhão</surname><given-names>João</given-names></name><name><surname>Carapeto</surname><given-names>André</given-names></name></person-group><article-title>﻿A new combination for a neglected member of <italic><tp:taxon-name><tp:taxon-name-part taxon-name-part-type="genus" reg="Linaria">Linaria</tp:taxon-name-part></tp:taxon-name></italic> subsect. <italic><tp:taxon-name><tp:taxon-name-part taxon-name-part-type="genus" reg="Linaria"/><tp:taxon-name-part taxon-name-part-type="subsection" reg="Versicolores">Versicolores</tp:taxon-name-part></tp:taxon-name></italic> (<tp:taxon-name><tp:taxon-name-part taxon-name-part-type="family">Plantaginaceae</tp:taxon-name-part></tp:taxon-name>, <tp:taxon-name><tp:taxon-name-part taxon-name-part-type="tribe">Antirrhineae</tp:taxon-name-part></tp:taxon-name>) endemic to the Algarve, Portugal</article-title><source>PhytoKeys</source><day>19</day><month>06</month><year>2024</year><volume>243</volume><fpage>31</fpage><lpage>45</lpage><pub-id pub-id-type="doi">10.3897/phytokeys.243.122788</pub-id></mixed-citation></tp:treatment-meta><tp:nomenclature><label>﻿</label><tp:taxon-name>
              <object-id xmlns:xlink="http://www.w3.org/1999/xlink" content-type="arpha" xlink:type="simple">D52E616D-E74F-5F4C-8264-B39D9D732932</object-id>
              <tp:taxon-name-part taxon-name-part-type="genus" reg="Linaria">Linaria</tp:taxon-name-part>
              <tp:taxon-name-part taxon-name-part-type="species" reg="bimaculata">bimaculata</tp:taxon-name-part>
              <object-id xmlns:xlink="http://www.w3.org/1999/xlink" content-type="ipni" xlink:type="simple">urn:lsid:ipni.org:names:77343737-1</object-id>
            </tp:taxon-name><tp:taxon-authority>(Cout.) Farminhão &amp; Carapeto, comb. et</tp:taxon-authority><tp:taxon-status xmlns:xlink="http://www.w3.org/1999/xlink" xlink:type="simple">stat. nov.</tp:taxon-status><xref ref-type="fig" rid="F1">Figs 1</xref><xref ref-type="fig" rid="F2">, 2</xref></tp:nomenclature><tp:treatment-sec sec-type="Basionym" id="SECID0EXUAE"><title>Basionym.</title><p><tp:taxon-name><tp:taxon-name-part taxon-name-part-type="genus" reg="Linaria">Linaria</tp:taxon-name-part><tp:taxon-name-part taxon-name-part-type="species" reg="viscosa">viscosa</tp:taxon-name-part><tp:taxon-name-part taxon-name-part-type="infraspecific-rank">var.</tp:taxon-name-part><tp:taxon-name-part taxon-name-part-type="variety" reg="bimaculata">bimaculata</tp:taxon-name-part></tp:taxon-name> Cout., Notas Fl. Portugal III: 10 (1916).</p></tp:treatment-sec><tp:treatment-sec sec-type="material" id="SECID0EOVAE"><title>Type.</title><p>Portugal. Algarve: Faro, February 1915, <italic>R. Palhinha &amp; F. Mendes s.n.</italic> (<bold><italic>lectotype</italic></bold> LISU [LISU33258!], designated here, Fig. <xref ref-type="fig" rid="F1">1</xref>; isolectotypes LISE [LISE83092!], PO [PO20408!]).</p><fig id="F1" position="float" orientation="portrait"><object-id xmlns:xlink="http://www.w3.org/1999/xlink" content-type="doi" xlink:type="simple">10.3897/phytokeys.243.122788.figure1</object-id><object-id xmlns:xlink="http://www.w3.org/1999/xlink" content-type="arpha" xlink:type="simple">03AAFCFC-A60D-5784-8389-38F497692643</object-id><label>Figure 1.</label><caption><p>Lectotype of <italic><tp:taxon-name><tp:taxon-name-part taxon-name-part-type="genus" reg="Linaria">Linaria</tp:taxon-name-part><tp:taxon-name-part taxon-name-part-type="species" reg="bimaculata">bimaculata</tp:taxon-name-part></tp:taxon-name></italic> (Cout.) Farminhão &amp; Carapeto (<italic>Palhinha &amp; Mendes s.n.</italic>, LISU33258).</p></caption><graphic xmlns:xlink="http://www.w3.org/1999/xlink" xlink:href="phytokeys-243-031_article-122788__-g001.jpg" position="float" orientation="portrait" xlink:type="simple" id="oo_1074194.jpg"><uri content-type="original_file" xlink:type="simple">https://binary.pensoft.net/fig/1074194</uri></graphic></fig></tp:treatment-sec><tp:treatment-sec sec-type="description" id="SECID0EXWAE"><title>Description.</title><p>Annual herb; somewhat glaucous, glabrous, except for glandular-pubescent inflorescence, hairs 0.4–0.5 mm. Fertile stems 1–3(–8), (4.6–)18–33.3(–41.8) cm long, decumbent to ascending or erect, simple or 2–4(–10)-branched; sterile stems (1–)4–10(–29), (1.6–)3.9–8.5(13.6) cm long, prostrate to decumbent, simple, sometimes forming a dense rosette. Leaves of fertile stems (3.3–)6–13.9(–30.6) × (0.4–)0.7–1.3(–2.5) mm, linear, flat to revolute, obtuse to ± acute, alternate, sometimes the intermediate in whorls of 3; leaves of sterile stems (1.8–)3.4–8.6(–17.8) × (0.3–)1–2.1(–3.1) mm, linear to ovate, flat, in whorls of 3(–4). Inflorescence racemose, rachis up to (2–)2.6–4.3(–6.2) cm long in fruit, green or red, with (1–)4–7(–14) flowers, lax in flower and fruit. Bracts (2–)2.3–2.8(–3.4) × 0.2–0.4 mm, linear, acute, glabrous or glandular. Pedicels (3.7–)5.2–7.8(–9.6) mm long in flower, (3.4–)6–9.4(–12.9) mm long in fruit, erect, not adnate to the inflorescence axis, red. Calyx lobes (2.2–)2.3–2.9(–3) × (0.4–)0.7–0.9(–1.1) mm in flower and (2.4–)2.9–3.5(–4.1) × (0.6–)0.8–1.1 mm in fruit, subequal, glandular-pubescent, linear-lanceolate, acute, green sometimes red-tinged with whitish scarious margin. Corolla personate, spurred, (13.1–)14.8–17.6(–19.8) mm long, deep yellow with 2 longitudinal brownish red to blackish brown stripes on the throat, and an orangey palate, sometimes with brownish red spots or reticulate markings, without conspicuous dark veins; tube (1.9–)2.4–3.2(–3.7) mm broad in dorsiventral section, erect-patent; upper petals broadly ovate, divergent, slightly reflexed; spur (5.7–)7.9–9.6(–10.9) × 1–1.6(–1.9) mm (the width measured at the base), straight or slightly curved, equalling to slightly shorter than the rest of the corolla. Capsule (2.1–)2.4–3.1 × (1.6–)2–2.8 mm, globose, glabrous, loculi equal; style 2.1–2.5(–3.2) mm long, persistent, bifid at apex. Seeds (0.5–)0.6–0.7 × 0.4–0.5(–0.6) mm, wingless, pyriform-triquetrous, transversely ridged, alveolate, black. 2<italic>n</italic> = 12.</p></tp:treatment-sec><tp:treatment-sec sec-type="habitat" id="SECID0E6WAE"><title>Habitat and distribution.</title><p><italic><tp:taxon-name><tp:taxon-name-part taxon-name-part-type="genus" reg="Linaria">Linaria</tp:taxon-name-part><tp:taxon-name-part taxon-name-part-type="species" reg="bimaculata">bimaculata</tp:taxon-name-part></tp:taxon-name></italic> is endemic to coastal central Algarve, from Galé (Albufeira) in the west to Pinheiro (Tavira) to the east, up to 50 m a.s.l (Fig. <xref ref-type="fig" rid="F3">3</xref>). Its distribution is centred on the Plio-Pleistocene medium to coarse grain siliceous sands and gravels of the Ludo Formation (<xref ref-type="bibr" rid="B26">Moura and Boski 1994</xref>) in central Algarve. It occurs mostly on clearings and at fringe of <italic><tp:taxon-name><tp:taxon-name-part taxon-name-part-type="genus" reg="Pinus">Pinus</tp:taxon-name-part><tp:taxon-name-part taxon-name-part-type="species" reg="pinea">pinea</tp:taxon-name-part></tp:taxon-name></italic> L. and <italic><tp:taxon-name><tp:taxon-name-part taxon-name-part-type="genus" reg="Pinus">P.</tp:taxon-name-part><tp:taxon-name-part taxon-name-part-type="species" reg="pinaster">pinaster</tp:taxon-name-part></tp:taxon-name></italic> Aiton woods and scrubland with <tp:taxon-name><tp:taxon-name-part taxon-name-part-type="genus" reg="Ulex">Ulex</tp:taxon-name-part><tp:taxon-name-part taxon-name-part-type="species" reg="argenteus">argenteus</tp:taxon-name-part><tp:taxon-name-part taxon-name-part-type="infraspecific-rank">subsp.</tp:taxon-name-part><tp:taxon-name-part taxon-name-part-type="subspecies" reg="subsericeus">subsericeus</tp:taxon-name-part></tp:taxon-name> (Cout.) Rothm., <italic><tp:taxon-name><tp:taxon-name-part taxon-name-part-type="genus" reg="Stauracanthus">Stauracanthus</tp:taxon-name-part></tp:taxon-name></italic> spp. and <italic><tp:taxon-name><tp:taxon-name-part taxon-name-part-type="genus" reg="Cistus">Cistus</tp:taxon-name-part></tp:taxon-name></italic> spp. (<xref ref-type="bibr" rid="B8">Costa et al. 1996</xref>; <xref ref-type="bibr" rid="B28">Pereira et al. 2007</xref>; <xref ref-type="bibr" rid="B6">Carapeto 2020</xref>). <italic><tp:taxon-name><tp:taxon-name-part taxon-name-part-type="genus" reg="Linaria">Linaria</tp:taxon-name-part><tp:taxon-name-part taxon-name-part-type="species" reg="bimaculata">bimaculata</tp:taxon-name-part></tp:taxon-name></italic> integrates psammophilic communities protected from the direct influence of sea spray, where characteristic species include mostly ephemeral annuals, namely <italic><tp:taxon-name><tp:taxon-name-part taxon-name-part-type="genus" reg="Tuberaria">Tuberaria</tp:taxon-name-part><tp:taxon-name-part taxon-name-part-type="species" reg="guttata">guttata</tp:taxon-name-part></tp:taxon-name></italic> (L.) Fourr., <italic><tp:taxon-name><tp:taxon-name-part taxon-name-part-type="genus" reg="Tolpis">Tolpis</tp:taxon-name-part><tp:taxon-name-part taxon-name-part-type="species" reg="barbata">barbata</tp:taxon-name-part></tp:taxon-name></italic> (L.) Gaertn., <italic><tp:taxon-name><tp:taxon-name-part taxon-name-part-type="genus" reg="Briza">Briza</tp:taxon-name-part><tp:taxon-name-part taxon-name-part-type="species" reg="maxima">maxima</tp:taxon-name-part></tp:taxon-name></italic> L., <italic><tp:taxon-name><tp:taxon-name-part taxon-name-part-type="genus" reg="Silene">Silene</tp:taxon-name-part><tp:taxon-name-part taxon-name-part-type="species" reg="scabriflora">scabriflora</tp:taxon-name-part></tp:taxon-name></italic> Brot., <italic><tp:taxon-name><tp:taxon-name-part taxon-name-part-type="genus" reg="Plantago">Plantago</tp:taxon-name-part><tp:taxon-name-part taxon-name-part-type="species" reg="bellardii">bellardii</tp:taxon-name-part></tp:taxon-name></italic> All., <italic><tp:taxon-name><tp:taxon-name-part taxon-name-part-type="genus" reg="Rumex">Rumex</tp:taxon-name-part><tp:taxon-name-part taxon-name-part-type="species" reg="bucephalophorus">bucephalophorus</tp:taxon-name-part></tp:taxon-name></italic> L., <italic><tp:taxon-name><tp:taxon-name-part taxon-name-part-type="genus" reg="Marcus">Marcus</tp:taxon-name-part><tp:taxon-name-part taxon-name-part-type="species" reg="kochia-triloba">kochia-triloba</tp:taxon-name-part></tp:taxon-name></italic> (L.) Al-Shehbaz and <italic><tp:taxon-name><tp:taxon-name-part taxon-name-part-type="genus" reg="Ornithopus">Ornithopus</tp:taxon-name-part><tp:taxon-name-part taxon-name-part-type="species" reg="pinnatus">pinnatus</tp:taxon-name-part></tp:taxon-name></italic> (Mill.) Druce, described as the association <italic><tp:taxon-name><tp:taxon-name-part taxon-name-part-type="genus" reg="Tolpido">Tolpido</tp:taxon-name-part><tp:taxon-name-part taxon-name-part-type="species" reg="barbatae">barbatae</tp:taxon-name-part></tp:taxon-name></italic>-<italic><tp:taxon-name><tp:taxon-name-part taxon-name-part-type="genus" reg="Tuberarietum">Tuberarietum</tp:taxon-name-part><tp:taxon-name-part taxon-name-part-type="species" reg="bupleurifoliae">bupleurifoliae</tp:taxon-name-part></tp:taxon-name></italic>, endemic to the Algarve (<xref ref-type="bibr" rid="B8">Costa et al. 1996</xref>).</p></tp:treatment-sec><tp:treatment-sec sec-type="phenology" id="SECID0ET4AE"><title>Phenology.</title><p>Flowering from December to June (September), peaking between January and April. Fruits develop mostly from March to June.</p></tp:treatment-sec><tp:treatment-sec sec-type="Conservation assessment" id="SECID0EY4AE"><title>Conservation assessment.</title><p><italic><tp:taxon-name><tp:taxon-name-part taxon-name-part-type="genus" reg="Linaria">Linaria</tp:taxon-name-part><tp:taxon-name-part taxon-name-part-type="species" reg="bimaculata">bimaculata</tp:taxon-name-part></tp:taxon-name></italic> presents a restricted distribution range in coastal central Algarve. The <abbrev xmlns:xlink="http://www.w3.org/1999/xlink" xlink:title="Extent of Occurrence" id="ABBRID0EJ5AE" xlink:type="simple">EOO</abbrev> comprises 271.8 km<sup>2</sup> and the <abbrev xmlns:xlink="http://www.w3.org/1999/xlink" xlink:title="Area of Occupancy" id="ABBRID0EP5AE" xlink:type="simple">AOO</abbrev> is 152 km<sup>2</sup>. The population faces several threats, including urban and touristic development, agricultural intensification, and the expansion of alien plants and nitrophilous communities as result of human disturbance. These ongoing threats are responsible for continued declines in the area and quality of the habitat. A continued decline in population size and <abbrev xmlns:xlink="http://www.w3.org/1999/xlink" xlink:title="Area of Occupancy" id="ABBRID0EV5AE" xlink:type="simple">AOO</abbrev> can also be inferred from the habitat loss and from disappearance from historical collection sites (e.g. near Faro). Considering the urban/touristic expansion within its distribution range as the main cause of habitat loss and fragmentation, only eight locations are identified, therefore this plant is assessed as Vulnerable, fulfilling the criteria B1ab(ii,iii,v)+2ab(ii,iii,v).</p></tp:treatment-sec><tp:treatment-sec sec-type="notes" id="SECID0EZ5AE"><title>Notes.</title><p><xref ref-type="bibr" rid="B10">Coutinho (1916)</xref> does not cite any type material in the protologue of <tp:taxon-name><tp:taxon-name-part taxon-name-part-type="genus" reg="Linaria">Linaria</tp:taxon-name-part><tp:taxon-name-part taxon-name-part-type="species" reg="viscosa">viscosa</tp:taxon-name-part><tp:taxon-name-part taxon-name-part-type="infraspecific-rank">var.</tp:taxon-name-part><tp:taxon-name-part taxon-name-part-type="variety" reg="bimaculata">bimaculata</tp:taxon-name-part></tp:taxon-name>, but only one gathering, <italic>R. Palhinha &amp; F. Mendes s.n.</italic> from Faro, can be regarded as original material, with duplicates at LISE, LISU and PO. The duplicate at LISU is labelled with a Latin diagnosis in Coutinho’s handwriting matching the protologue in Portuguese, therefore being here selected as the lectotype. Besides the type collection, the only other specimen determined as <tp:taxon-name><tp:taxon-name-part taxon-name-part-type="genus" reg="Linaria">Linaria</tp:taxon-name-part><tp:taxon-name-part taxon-name-part-type="species" reg="viscosa">viscosa</tp:taxon-name-part><tp:taxon-name-part taxon-name-part-type="infraspecific-rank">var.</tp:taxon-name-part><tp:taxon-name-part taxon-name-part-type="variety" reg="bimaculata">bimaculata</tp:taxon-name-part></tp:taxon-name> by Coutinho, <italic>R. Palhinha &amp; F. Mendes s.n.</italic> (LISU) from Ilha das Lebres (Olhão), was only collected after the original publication of this taxon. The reticulate pattern of the palate (Fig. <xref ref-type="fig" rid="F2">2E</xref>) described in the type material (Fig. <xref ref-type="fig" rid="F1">1</xref>) is absent from most individuals observed in the field, which present an immaculate palate, being absent altogether in some populations. The apparent absence of spatial structure of this trait (i.e.reticulate vs immaculate palate) suggests it is best interpreted as polymorphism.</p><fig id="F2" position="float" orientation="portrait"><object-id xmlns:xlink="http://www.w3.org/1999/xlink" content-type="doi" xlink:type="simple">10.3897/phytokeys.243.122788.figure2</object-id><object-id xmlns:xlink="http://www.w3.org/1999/xlink" content-type="arpha" xlink:type="simple">45936762-C6EC-5307-B706-A3A683DAC866</object-id><label>Figure 2.</label><caption><p>Overview of <italic><tp:taxon-name><tp:taxon-name-part taxon-name-part-type="genus" reg="Linaria">Linaria</tp:taxon-name-part><tp:taxon-name-part taxon-name-part-type="species" reg="bimaculata">bimaculata</tp:taxon-name-part></tp:taxon-name></italic> (Cout.) Farminhão &amp; Carapeto <bold>A</bold> habit (ascending form) and habitat <bold>B</bold> underside of flower with visible stripes <bold>C</bold> habit (erect form) D flowers with erect-patent corolla tube, immaculate palate and stripes visible on the underside of flower bud <bold>E</bold> flower with reticulate palate <bold>F</bold> seeds (<italic>A. Moller s.n.</italic>, COI), scale bar 1 mm. Photos by M. Hansch (<bold>A</bold>), D. Frade (<bold>B, E</bold>), V. Dvořák (<bold>C</bold>), J. Neiva (<bold>D</bold>) and A. Coelho (<bold>F</bold>).</p></caption><graphic xmlns:xlink="http://www.w3.org/1999/xlink" xlink:href="phytokeys-243-031_article-122788__-g002.jpg" position="float" orientation="portrait" xlink:type="simple" id="oo_1074195.jpg"><uri content-type="original_file" xlink:type="simple">https://binary.pensoft.net/fig/1074195</uri></graphic></fig><fig id="F3" position="float" orientation="portrait"><object-id xmlns:xlink="http://www.w3.org/1999/xlink" content-type="doi" xlink:type="simple">10.3897/phytokeys.243.122788.figure3</object-id><object-id xmlns:xlink="http://www.w3.org/1999/xlink" content-type="arpha" xlink:type="simple">6D3BE241-AA9C-5E31-B5D0-B88A0AB2ED2B</object-id><label>Figure 3.</label><caption><p>Distribution of <italic><tp:taxon-name><tp:taxon-name-part taxon-name-part-type="genus" reg="Linaria">Linaria</tp:taxon-name-part><tp:taxon-name-part taxon-name-part-type="species" reg="algarviana">algarviana</tp:taxon-name-part></tp:taxon-name></italic> Chav., <italic><tp:taxon-name><tp:taxon-name-part taxon-name-part-type="genus" reg="Linaria">Linaria</tp:taxon-name-part><tp:taxon-name-part taxon-name-part-type="species" reg="bimaculata">bimaculata</tp:taxon-name-part></tp:taxon-name></italic> (Cout.) Farminhão &amp; Carapeto, <italic><tp:taxon-name><tp:taxon-name-part taxon-name-part-type="genus" reg="Linaria">Linaria</tp:taxon-name-part><tp:taxon-name-part taxon-name-part-type="species" reg="spartea">spartea</tp:taxon-name-part></tp:taxon-name></italic> (L.) Chaz. and <italic><tp:taxon-name><tp:taxon-name-part taxon-name-part-type="genus" reg="Linaria">Linaria</tp:taxon-name-part><tp:taxon-name-part taxon-name-part-type="species" reg="viscosa">viscosa</tp:taxon-name-part></tp:taxon-name></italic> (L.) Chaz. in the Algarve, in southwesternmost Iberia. Plain symbols indicate observation records and dotted symbols indicate herbarium specimens.</p></caption><graphic xmlns:xlink="http://www.w3.org/1999/xlink" xlink:href="phytokeys-243-031_article-122788__-g003.jpg" position="float" orientation="portrait" xlink:type="simple" id="oo_1074196.jpg"><uri content-type="original_file" xlink:type="simple">https://binary.pensoft.net/fig/1074196</uri></graphic></fig><p><italic><tp:taxon-name><tp:taxon-name-part taxon-name-part-type="genus" reg="Linaria">Linaria</tp:taxon-name-part><tp:taxon-name-part taxon-name-part-type="species" reg="algarviana">algarviana</tp:taxon-name-part></tp:taxon-name></italic>, hypothetically the closest relative of <italic><tp:taxon-name><tp:taxon-name-part taxon-name-part-type="genus" reg="Linaria">L.</tp:taxon-name-part><tp:taxon-name-part taxon-name-part-type="species" reg="bimaculata">bimaculata</tp:taxon-name-part></tp:taxon-name></italic> based on flower and habit similarity, presents multiple, although rare, colour morphs (Fig. <xref ref-type="fig" rid="F4">4</xref>), which are here illustrated for the first time. Darker flowers (Fig. <xref ref-type="fig" rid="F4">4A, B</xref>) occur on the western part of its range (Aljezur, Vila do Bispo). Flowers with an erect-patent corolla tube, similar to those of <italic><tp:taxon-name><tp:taxon-name-part taxon-name-part-type="genus" reg="Linaria">L.</tp:taxon-name-part><tp:taxon-name-part taxon-name-part-type="species" reg="bimaculata">bimaculata</tp:taxon-name-part></tp:taxon-name></italic>, occur sporadically towards the eastern part of its range (Loulé). Also, there are yellow-flowered individuals of <italic><tp:taxon-name><tp:taxon-name-part taxon-name-part-type="genus" reg="Linaria">L.</tp:taxon-name-part><tp:taxon-name-part taxon-name-part-type="species" reg="algarviana">algarviana</tp:taxon-name-part></tp:taxon-name></italic> (Fig. <xref ref-type="fig" rid="F4">4G</xref>), that can be distinguished from <italic><tp:taxon-name><tp:taxon-name-part taxon-name-part-type="genus" reg="Linaria">L.</tp:taxon-name-part><tp:taxon-name-part taxon-name-part-type="species" reg="bimaculata">bimaculata</tp:taxon-name-part></tp:taxon-name></italic> by the erect corolla tube and the paler throat stripes. This colour polymorphism, involving purple, yellow and bicolour morphs is similar to the one reported in <italic><tp:taxon-name><tp:taxon-name-part taxon-name-part-type="genus" reg="Linaria">Linaria</tp:taxon-name-part><tp:taxon-name-part taxon-name-part-type="species" reg="salzmannii">salzmannii</tp:taxon-name-part></tp:taxon-name></italic> Boiss., another Iberian species of <tp:taxon-name><tp:taxon-name-part taxon-name-part-type="genus" reg="Linaria">Linaria</tp:taxon-name-part><tp:taxon-name-part taxon-name-part-type="infraspecific-rank">subsect.</tp:taxon-name-part><tp:taxon-name-part taxon-name-part-type="subsection" reg="Versicolores">Versicolores</tp:taxon-name-part></tp:taxon-name> (<xref ref-type="bibr" rid="B15">Fernández-Mazuecos et al. 2018a</xref>).</p><fig id="F4" position="float" orientation="portrait"><object-id xmlns:xlink="http://www.w3.org/1999/xlink" content-type="doi" xlink:type="simple">10.3897/phytokeys.243.122788.figure4</object-id><object-id xmlns:xlink="http://www.w3.org/1999/xlink" content-type="arpha" xlink:type="simple">4C551B22-E7BD-52AA-8D9B-9CF8DA7B0EB1</object-id><label>Figure 4.</label><caption><p>Overview of <italic><tp:taxon-name><tp:taxon-name-part taxon-name-part-type="genus" reg="Linaria">Linaria</tp:taxon-name-part><tp:taxon-name-part taxon-name-part-type="species" reg="algarviana">algarviana</tp:taxon-name-part></tp:taxon-name></italic><bold>A</bold> habit <bold>B</bold> dark purple morph (Aljezur) typical of the westernmost populations <bold>C</bold> light purple morph (Loulé) <bold>D</bold> flower with erect-patent corolla tube (Loulé) <bold>E</bold> pink morph <bold>F</bold> bicolorous morph (Portimão) <bold>G</bold> yellow morph (Portimão). Photos by V. Achterberg (<bold>A, B</bold>), J. Neiva (<bold>C</bold>), J.T. Tavares (<bold>D</bold>), A.J. Pereira (<bold>E</bold>) and S. Lobo Dias (<bold>F, G</bold>).</p></caption><graphic xmlns:xlink="http://www.w3.org/1999/xlink" xlink:href="phytokeys-243-031_article-122788__-g004.jpg" position="float" orientation="portrait" xlink:type="simple" id="oo_1074197.jpg"><uri content-type="original_file" xlink:type="simple">https://binary.pensoft.net/fig/1074197</uri></graphic></fig><p>Differences between <italic><tp:taxon-name><tp:taxon-name-part taxon-name-part-type="genus" reg="Linaria">L.</tp:taxon-name-part><tp:taxon-name-part taxon-name-part-type="species" reg="bimaculata">bimaculata</tp:taxon-name-part></tp:taxon-name></italic> and other <tp:taxon-name><tp:taxon-name-part taxon-name-part-type="genus" reg="Linaria">Linaria</tp:taxon-name-part><tp:taxon-name-part taxon-name-part-type="infraspecific-rank">subsect.</tp:taxon-name-part><tp:taxon-name-part taxon-name-part-type="subsection" reg="Versicolores">Versicolores</tp:taxon-name-part></tp:taxon-name> present in the Algarve are summarised in Table <xref ref-type="table" rid="T1">1</xref>. <italic><tp:taxon-name><tp:taxon-name-part taxon-name-part-type="genus" reg="Linaria">Linaria</tp:taxon-name-part><tp:taxon-name-part taxon-name-part-type="species" reg="bimaculata">bimaculata</tp:taxon-name-part></tp:taxon-name></italic> differs from <italic><tp:taxon-name><tp:taxon-name-part taxon-name-part-type="genus" reg="Linaria">L.</tp:taxon-name-part><tp:taxon-name-part taxon-name-part-type="species" reg="algarviana">algarviana</tp:taxon-name-part></tp:taxon-name></italic> in the more elongate fertile stems and the yellow flowers, with an invariably erect-patent corolla tube.</p><table-wrap id="T1" position="float" orientation="portrait"><label>Table 1.</label><caption><p>Synopsis of key traits in <tp:taxon-name><tp:taxon-name-part taxon-name-part-type="genus" reg="Linaria">Linaria</tp:taxon-name-part><tp:taxon-name-part taxon-name-part-type="infraspecific-rank">subsect.</tp:taxon-name-part><tp:taxon-name-part taxon-name-part-type="subsection" reg="Versicolores">Versicolores</tp:taxon-name-part></tp:taxon-name> present in the Algarve.</p></caption><table id="TID0EGABG" rules="all"><tbody><tr><th rowspan="1" colspan="1"/><th rowspan="1" colspan="1">
                      <italic>
                        <tp:taxon-name><tp:taxon-name-part taxon-name-part-type="genus" reg="Linaria">L.</tp:taxon-name-part><tp:taxon-name-part taxon-name-part-type="species" reg="bimaculata">bimaculata</tp:taxon-name-part></tp:taxon-name>
                      </italic>
                    </th><th rowspan="1" colspan="1">
                      <italic>
                        <tp:taxon-name><tp:taxon-name-part taxon-name-part-type="genus" reg="Linaria">L.</tp:taxon-name-part><tp:taxon-name-part taxon-name-part-type="species" reg="algarviana">algarviana</tp:taxon-name-part></tp:taxon-name>
                      </italic>
                    </th><th rowspan="1" colspan="1">
                      <italic>
                        <tp:taxon-name><tp:taxon-name-part taxon-name-part-type="genus" reg="Linaria">L.</tp:taxon-name-part><tp:taxon-name-part taxon-name-part-type="species" reg="viscosa">viscosa</tp:taxon-name-part></tp:taxon-name>
                      </italic>
                    </th><th rowspan="1" colspan="1">
                      <italic>
                        <tp:taxon-name><tp:taxon-name-part taxon-name-part-type="genus" reg="Linaria">L.</tp:taxon-name-part><tp:taxon-name-part taxon-name-part-type="species" reg="spartea">spartea</tp:taxon-name-part></tp:taxon-name>
                      </italic>
                    </th></tr><tr><td rowspan="1" colspan="1">Fertile stem length (cm)</td><td rowspan="1" colspan="1">5–42</td><td rowspan="1" colspan="1">14–25</td><td rowspan="1" colspan="1">5–80</td><td rowspan="1" colspan="1">15–55</td></tr><tr><td rowspan="1" colspan="1">Fertile stem position</td><td rowspan="1" colspan="1">decumbent to ascending or erect</td><td rowspan="1" colspan="1">decumbent to ascending or erect</td><td rowspan="1" colspan="1">erect or sometimes ascending</td><td rowspan="1" colspan="1">erect or sometimes ascending, rarely decumbent</td></tr><tr><td rowspan="1" colspan="1">Inflorescence</td><td rowspan="1" colspan="1">lax, densely glandular-pubescent</td><td rowspan="1" colspan="1">lax, densely glandular-pubescent</td><td rowspan="1" colspan="1">dense, densely glandular-pubescent</td><td rowspan="1" colspan="1">lax, sparsely to densely glandular-pubescent</td></tr><tr><td rowspan="1" colspan="1">Corolla tube position</td><td rowspan="1" colspan="1">erect-patent</td><td rowspan="1" colspan="1">erect, rarely erect-patent</td><td rowspan="1" colspan="1">erect</td><td rowspan="1" colspan="1">erect</td></tr><tr><td rowspan="1" colspan="1">Corolla colour (typical)</td><td rowspan="1" colspan="1">deep yellow with 2 longitudinal brownish red stripes on the throat, and an orangey palate, sometimes with brownish red spots or reticulate markings</td><td rowspan="1" colspan="1">violet-purple, the palate whitish with yellow spot and usually reticulated with violet</td><td rowspan="1" colspan="1">deep yellow</td><td rowspan="1" colspan="1">deep yellow</td></tr><tr><td rowspan="1" colspan="1">Upper petals</td><td rowspan="1" colspan="1">broadly ovate, divergent and slightly reflexed</td><td rowspan="1" colspan="1">broadly ovate, divergent and slightly reflexed</td><td rowspan="1" colspan="1">ovate, connivent and markedly reflexed</td><td rowspan="1" colspan="1">ovate, connivent and markedly reflexed</td></tr></tbody></table></table-wrap></tp:treatment-sec><tp:treatment-sec sec-type="material" id="SECID0EYPAG"><title>Additional specimens examined.</title><p><bold>Portugal. Algarve</bold>: Albufeira, Pinhal do Concelho, próximo da praia da Falésia, terreno arenoso em pinhal, 25 Feb 1968, <italic>A. Fernandes, J. Paiva &amp; J. Matos 10115</italic> (COI); Albufeira, estrada da Rocha Baixinha, Olhos de Água, 23 Feb 2019, <italic>M.J. Correia s.n.</italic> (ALGU); Loulé, Vilamoura, pinhal em substrato arenoso, 19 Mar 1995, <italic>M.D. Espírito Santo &amp; J.C. Costa s.n.</italic> (LISI); Loulé, Vilamoura, Borjaca [aldeamento de], areias do Pliocénico, sub-bosque de pinhal manso, com <italic><tp:taxon-name><tp:taxon-name-part taxon-name-part-type="genus" reg="Oxalis">Oxalis</tp:taxon-name-part><tp:taxon-name-part taxon-name-part-type="species" reg="pes-caprae">pes-caprae</tp:taxon-name-part></tp:taxon-name></italic>, <italic><tp:taxon-name><tp:taxon-name-part taxon-name-part-type="genus" reg="Malcolmia">Malcolmia</tp:taxon-name-part><tp:taxon-name-part taxon-name-part-type="species" reg="gracilima">gracilima</tp:taxon-name-part></tp:taxon-name></italic>, 9 Feb 1982, <italic>J. Gomes Pedro, A.M. Medeiros &amp; J.P. Simões 22792</italic> (ALGU); Loulé, east of Quarteira, 7 Apr 1992, <italic>F. Billiet 127</italic> (BR); Loulé, praia do Porto Novo, 1 Mar 2008, <italic>M.D. Espírito Santo &amp; R. Caraça s.n.</italic> (LISI); Loulé, foz do Almargem, 18 Feb 2023, <italic>A. Carapeto s.n.</italic> (COI); Loulé, Trafal, 18 Feb 2023, <italic>A. Carapeto s.n.</italic> (COI); Loulé; entre Almancil e Vale de Lobo, pinhal, 19 Mar 1995, <italic>M.D. Espírito Santo &amp; J.C. Costa s.n.</italic> (LISI); Loulé, near Formosa Park Hotel, exist to the beach, pine grove on white and brown-ochre sand dunes with <italic><tp:taxon-name><tp:taxon-name-part taxon-name-part-type="genus" reg="Pinus">P.</tp:taxon-name-part><tp:taxon-name-part taxon-name-part-type="species" reg="pinea">pinea</tp:taxon-name-part></tp:taxon-name></italic> and <italic><tp:taxon-name><tp:taxon-name-part taxon-name-part-type="genus" reg="Pinus">P.</tp:taxon-name-part><tp:taxon-name-part taxon-name-part-type="species" reg="pinaster">pinaster</tp:taxon-name-part></tp:taxon-name></italic>, 28 Mar 2004, <italic>L.J.G. van der Maesen 7873</italic> (WAG); Loulé, Ancão, solo arenoso sob pinhal, 5 Feb 2000, <italic>J. Rosa Pinto 436/A</italic> (ALGU); Loulé, Ancão, entre Faro e Ferreiras, base de morro areno-calcáreo com pinhal degradado, 10 Mar 1987, <italic>A. Moura 3079</italic> (MA); Loulé, Quinta do Lago, pinhal, 28 Abr 1989, <italic>J.C. Costa s.n.</italic> (LISI); Faro, Ludo, 22 Feb 1986, <italic>J. Rosa Pinto 436</italic> (ALGU); <italic>ibid. loc.</italic>, 22 Feb 2000, <italic>J. Rosa Pinto s.n.</italic> (ALGU); Faro, S. Pedro, Monte Negro, pinhal de pinheiro-manso em solo arenoso, 3 Feb 1988, <italic>J.C. Costa s.n.</italic> (LISI); Faro, cerca de Gambelas, 11 Apr 2017, <italic>P. Escobar García s.n.</italic> (W); Faro, Marchil, a caminho de Armação de Arábia (salinas), pousio, areias, 2 May 1945, <italic>A.R. Pinto da Silva, C. Fontes, M. Myre &amp; B. Rainha 904</italic> (LISE); Faro, Pinhal de Arábia, solo arenoso-argiloso, 13 Mar 1953, <italic>C. Romariz &amp; E.J. Mendes s.n.</italic> (COI, LISE, LISI, LISU); Faro, entre a cidade e a praia, 13 Jun 1961, <italic>J. Malato-Beliz &amp; J.A. Guerra 5099</italic> (MA); Faro, 3 Feb 1846, <italic>H.M. Willkomm 1377</italic> (COI-WILLK, P [P04057111 (specimen on the right), P04057154]); Faro, Champs sablonneux à Faro, 11 Mar 1853, <italic>E. Bourgeau 1975</italic> (COI-WILLK, P [P03440695, P03440739, P03440744, P04057189]); <italic>sin. loc.</italic>, <italic>E. Bourgeau s.n.</italic> (BR); Faro, in siccis/sabulosis collinis Algarbiae prope Faro, May 1847, <italic>F.M. Welwitsch 257</italic> (COI, LISU, P [P03440692 (3 lowermost specimens), P03440734, P03440742, P03440743, P03440745]); Faro, arredores de Faro, Apr 1889, <italic>A. Moller 707</italic> (COI, P [P03950057, P04057181]); Faro, <italic>s.d.</italic>, <italic>G. Sampaio s.n.</italic> (P-GS); Faro, estrada da Senhora da Saúde, Mar 1883, <italic>J.d’A. Guimarães s.n.</italic> (COI); Faro, Santo António do Alto, Mar 1883, <italic>J.d’A. Guimarães s.n.</italic> (COI); Faro, Areal Gordo, Mar 1891, <italic>J. Brandeiro s.n.</italic> (COI); Olhão, Joinal, areias, Jan 1888, <italic>J. Brandeiro s.n.</italic> (COI); Olhão, Ilha das Lebres, Apr 1917, <italic>R. Palhinha &amp; F. Mendes s.n.</italic> (LISU); Olhão, in pinetis siccis, solo arenoso, 3 Feb 1939, <italic>W. Rothmaler 14383</italic> (LISE); Olhão, Belamandil, pinhal, 17 Feb 2019, <italic>M.J. Correia s.n.</italic> (ALGU); Olhão, Quinta de Marim, no solo greso-calcário do pinhal, 23 Feb 1986, <italic>A. Moura 2864</italic> (COI); <italic>ibid. loc.</italic>, 24 May 1986, <italic>A. Moura 3021</italic> (COI, MA); <italic>ibid. loc.</italic>, pinhal em areias, 3 Feb 1988, <italic>J.C. Costa s.n.</italic> (LISI); <italic>ibid. loc.</italic>, 12 Feb 1993, <italic>J.C. Costa s.n.</italic> (LISI); Olhão, cercanias del centro de educación ambiental de Marim, claros de pinar sobre arenas, 11 Apr 2017, <italic>P. Escobar García 1160/2017</italic> (NY [not seen], W); entre Olhão e Tavira, Quintal de P. Pimentel, junto à estrada, 21 Apr 1956, <italic>J. Malato-Beliz 2849</italic> (MA); Olhão [Tavira], Fuzeta, pr. Livramento, 16 Apr 1963, <italic>B. Rainha 6005</italic> (LISE); Tavira, Livramento, 3 Apr 2024, <italic>A. Carapeto s.n.</italic> (COI); Tavira, Pinheiro, 3 Apr 2024, <italic>A. Carapeto s.n.</italic> (COI).</p></tp:treatment-sec><ref-list><ref id="B26"><mixed-citation xmlns:xlink="http://www.w3.org/1999/xlink" xlink:type="simple"><person-group><name name-style="western"><surname>Moura</surname><given-names>D</given-names></name><name name-style="western"><surname>Boski</surname><given-names>T</given-names></name></person-group> (<year>1994</year>) <article-title>Ludo Formation – a new lithostratigraphic unit in Quaternary of Central Algarve. Gaia.</article-title><source>Revista de Geociências</source><volume>9</volume>: <fpage>41</fpage>–<lpage>47</lpage>.</mixed-citation></ref><ref id="B8"><mixed-citation xmlns:xlink="http://www.w3.org/1999/xlink" xlink:type="simple"><person-group><name name-style="western"><surname>Costa</surname><given-names>JC</given-names></name><name name-style="western"><surname>Lousã</surname><given-names>M</given-names></name><name name-style="western"><surname>Espírito Santo</surname><given-names>MD</given-names></name></person-group> (<year>1996</year>) <article-title>A vegetação do Parque Natural da Ria Formosa (Algarve, Portugal).</article-title><source>Studia Botanica</source><volume>15</volume>: <fpage>69</fpage>–<lpage>157</lpage>.</mixed-citation></ref><ref id="B28"><mixed-citation xmlns:xlink="http://www.w3.org/1999/xlink" xlink:type="simple"><person-group><name name-style="western"><surname>Pereira</surname><given-names>M</given-names></name><name name-style="western"><surname>Rodilla</surname><given-names>JM</given-names></name><name name-style="western"><surname>Silva</surname><given-names>L</given-names></name><name name-style="western"><surname>Alves</surname><given-names>H</given-names></name></person-group> (<year>2007</year>) <article-title><italic><tp:taxon-name><tp:taxon-name-part taxon-name-part-type="genus">Cistus</tp:taxon-name-part><tp:taxon-name-part taxon-name-part-type="species">libanotis</tp:taxon-name-part></tp:taxon-name></italic> L. (<tp:taxon-name><tp:taxon-name-part taxon-name-part-type="family">Cistaceae</tp:taxon-name-part></tp:taxon-name>) en el sur de Portugal: Ecología, fitosociología y fitoquímica.</article-title><source>Studia Botanica</source><volume>26</volume>: <fpage>89</fpage>–<lpage>102</lpage>.</mixed-citation></ref><ref id="B6"><mixed-citation xmlns:xlink="http://www.w3.org/1999/xlink" xlink:type="simple"><person-group><name name-style="western"><surname>Carapeto</surname><given-names>A</given-names></name></person-group> (<year>2020</year>) <article-title>Península do Ancão e pinhais do Garrão.</article-title> In: <person-group><name name-style="western"><surname>Porto</surname><given-names>M</given-names></name></person-group> (<role>Ed.</role>) <issue-title>Sítios de Interesse Botânico de Portugal Continental.</issue-title><source>Imprensa Nacional, Lisboa</source>, <fpage>142</fpage>–<lpage>153</lpage>.</mixed-citation></ref><ref id="B10"><mixed-citation xmlns:xlink="http://www.w3.org/1999/xlink" xlink:type="simple"><person-group><name name-style="western"><surname>Coutinho</surname><given-names>AXP</given-names></name></person-group> (<year>1916</year>) <source>Notas da Flora de Portugal III.</source><publisher-name>Livrarias Aillaud e Bertrand</publisher-name>, <publisher-loc>Paris-Lisboa</publisher-loc>, <size units="page">12 pp</size>.</mixed-citation></ref><ref id="B15"><mixed-citation xmlns:xlink="http://www.w3.org/1999/xlink" xlink:type="simple"><person-group><name name-style="western"><surname>Fernández-Mazuecos</surname><given-names>M</given-names></name><name name-style="western"><surname>Ferrer-Gallego</surname><given-names>PP</given-names></name><name name-style="western"><surname>Miguel</surname><given-names>M</given-names></name><name name-style="western"><surname>Glover</surname><given-names>BJ</given-names></name><name name-style="western"><surname>Sáez</surname><given-names>L</given-names></name></person-group> (<year>2018a</year>) <article-title>A synopsis of the Iberian clade of <tp:taxon-name><tp:taxon-name-part taxon-name-part-type="genus">Linaria</tp:taxon-name-part><tp:taxon-name-part taxon-name-part-type="infraspecific-rank">subsect.</tp:taxon-name-part><tp:taxon-name-part taxon-name-part-type="subsection">Versicolores</tp:taxon-name-part></tp:taxon-name> (<tp:taxon-name><tp:taxon-name-part taxon-name-part-type="tribe">Antirrhineae</tp:taxon-name-part></tp:taxon-name>, <tp:taxon-name><tp:taxon-name-part taxon-name-part-type="family">Plantaginaceae</tp:taxon-name-part></tp:taxon-name>) based on integrative taxonomy.</article-title><source>Plant Systematics and Evolution</source><volume>304</volume>(<issue>7</issue>): <fpage>871</fpage>–<lpage>884</lpage>. <ext-link xlink:href="10.1007/s00606-018-1517-0" ext-link-type="doi" xlink:type="simple">https://doi.org/10.1007/s00606-018-1517-0</ext-link></mixed-citation></ref></ref-list></tp:taxon-treatment>
